# Supplementary material for: Has the role of veno-arterial extracorporeal membrane oxygenation in patients with cardiogenic shock following acute myocardial infarction been fully determined? A case report
Source: Eur Heart J Case Rep. 2024 Mar 12;8(4):ytae125. doi: 10.1093/ehjcr/ytae125 (PMC10990060; doi:10.1093/ehjcr/ytae125)
Supplement: ytae125_Supplementary_Data [file ytae125_supplementary_data.zip]

Archive with 3 entries (3 files):
- VIDEO-2.mp4
- VIDEO-3.mp4
- VIDEO-1.mp4
